# Supplementary material for: Long-Term Response to Tyrosine Kinase Inhibitors for Metastatic Renal Cell Carcinoma
Source: Biomedicines. 2022 Sep 30;10(10):2444. doi: 10.3390/biomedicines10102444 (PMC9599295; doi:10.3390/biomedicines10102444)
Supplement: Supplementary file 1 [file biomedicines-10-02444-s001.zip]

Archive with 1 entries (1 files):
- biomedicines-1912491-supplementary.pdf
